# Supplementary material for: Short-Chain Fatty Acids and Colorectal Cancer: A Systematic Review and Integrative Bayesian Meta-Analysis of Microbiome–Metabolome Interactions and Intervention Efficacy
Source: Nutrients. 2025 Nov 14;17(22):3552. doi: 10.3390/nu17223552 (PMC12655149; doi:10.3390/nu17223552)
Supplement: Supplementary file 1 [file nutrients-17-03552-s001.zip]

Archive with 1 entries (1 files):
- nutrients-3945085-Supplementary.pdf
